# Supplementary material for: Toxicity-informed control of global PM2.5 emissions
Source: Natl Sci Rev. 2026 May 21;13(11):nwag301. doi: 10.1093/nsr/nwag301 (PMC13296561; doi:10.1093/nsr/nwag301)
Supplement: nwag301_Supplemental_Files [file nwag301_supplemental_files.zip]

Archive with 2 entries (2 files):
- SI.pdf
- Supplementary data.xlsx
