# Supplementary material for: Toxicity-informed control of global PM2.5 emissions
Source: Natl Sci Rev. 2026 May 21;13(11):nwag301. doi: 10.1093/nsr/nwag301 (PMC13296561; doi:10.1093/nsr/nwag301)
Supplement: nwag301_Supplemental_Files [file nwag301_supplemental_files.zip › Supplementary data.xlsx]

## Sheet: Country-level
			PM2.5 mass emissions (kt)
Region	Country	ISO	Total	Power plants	Industry	Residential	Transport	Open burning	Others	RPAE_OS (kt)	RPAE_CT (kt)	RP_OS	RP_CT
Asia Pacific, High Income	Brunei Darussalam	BRN	1.83138	0.0177634	0.327494	0.000644347	0.861227	0.0430046	0.581247	3.83301	3.71923	2.09296	2.03084
Asia Pacific, High Income	Japan	JPN	132.378	11.4134	35.6899	1.42807	35.5421	7.47705	40.8273	674.333	1058.64	5.094	7.99709
Asia Pacific, High Income	South Korea	KOR	101.396	1.88035	34.3411	44.1099	1.34844	6.72507	12.9908	1180.86	2034.39	11.6461	20.0638
Asia Pacific, High Income	Singapore	SGP	5.18095	0.115128	1.07646	0.00194723	2.72696	0.00441	1.25605	9.29472	13.0166	1.79402	2.5124
Asia, Central	Armenia	ARM	10.9785	0.00896766	1.19447	6.20348	0.647994	1.2716	1.65202	239.009	401.284	21.7706	36.5517
Asia, Central	Azerbaijan	AZE	23.437	0.317445	8.50088	1.85148	5.49749	2.6854	4.58431	169.781	225.669	7.24415	9.62876
Asia, Central	Georgia	GEO	25.3453	0.17461	1.15569	12.7856	2.84405	3.26538	5.11995	513.913	840.819	20.2765	33.1745
Asia, Central	Kazakhstan	KAZ	156.169	8.35902	49.8056	46.2944	10.1228	18.1111	23.4758	1149.76	1755.51	7.36229	11.2411
Asia, Central	Kyrgyzstan	KGZ	17.0709	0.704243	3.29305	5.19112	1.67757	2.47665	3.72823	218.967	363.431	12.8269	21.2896
Asia, Central	Mongolia	MNG	27.673	11.7932	1.02869	9.76201	2.77587	0.234595	2.07858	236.569	468.358	8.54873	16.9247
Asia, Central	Tajikistan	TJK	11.3496	0.0199999	1.49853	0.00290149	4.37421	2.63796	2.81602	91.1176	80.8515	8.02825	7.12372
Asia, Central	Turkmenistan	TKM	19.0751	0.741021	3.0629	0.640805	4.9942	4.09804	5.53818	158.921	160.774	8.33131	8.42846
Asia, Central	Uzbekistan	UZB	59.4618	2.56043	12.4601	9.6668	4.40566	15.459	14.9098	641.052	748.484	10.7809	12.5877
Asia, East	China	CHN	11244.3	780.778	5834.14	2101.05	514.173	757.209	1256.96	113949	174347	10.1339	15.5054
Asia, East	North Korea (Democratic People’s Republic of Korea)	PRK	77.1585	7.24724	29.9962	8.13326	12.8154	5.3865	13.5799	496.609	794.534	6.43622	10.2974
Asia, South	Bangladesh	BGD	429.916	5.20101	31.8361	210.867	12.252	94.5924	75.1673	9235.57	13980.5	21.4823	32.5192
Asia, South	Bhutan	BTN	5.50818	0.0801022	0.675463	3.31565	0.553328	0.257277	0.626363	115.467	205.579	20.9628	37.3224
Asia, South	India	IND	6910.85	449.906	1507.27	3126.78	234.223	479.751	1112.92	105371	154423	15.2472	22.3451
Asia, South	Nepal	NPL	240.339	0.382311	11.4738	196.958	2.98204	16.723	11.8197	6764.12	12057.2	28.1441	50.1675
Asia, South	Pakistan	PAK	1044.66	12.7036	135.788	624.718	45.6218	88.0747	137.757	22821.2	39050.9	21.8455	37.3814
Asia, Southeast	Cambodia	KHM	94.3325	0.974504	8.15051	61.9801	4.59953	8.5858	10.0421	2274.4	3977.5	24.1105	42.1646
Asia, Southeast	Indonesia	IDN	1620.66	42.0356	115.19	1004.16	90.515	185.045	183.719	37545.4	63714.2	23.1667	39.3137
Asia, Southeast	Malaysia	MYS	167.279	17.3147	32.2614	17.305	41.3736	15.5814	43.4428	1225.92	1687.31	7.32858	10.0868
Asia, Southeast	Mauritius	MUS	7.03075	1.84986	0.603468	1.08681	0.998663	2.20512	0.28683	74.3208	62.9699	10.5708	8.95636
Asia, Southeast	Myanmar	MMR	290.72	1.23798	9.46855	212.887	5.85092	38.8312	22.4445	7962.14	13564.9	27.3876	46.6596
Asia, Southeast	Philippines	PHL	245.901	11.5966	37.3322	82.678	25.0655	30.8429	58.386	3647.39	5835.95	14.8328	23.7329
Asia, Southeast	Sri Lanka	LKA	103.999	1.88014	16.0216	62.8001	11.5846	1.71518	9.99762	2087.19	3820.22	20.0692	36.7331
Asia, Southeast	Seychelles	SYC	0.990848	0.0688381	0.0322113	0.3485	0.538571	9.56132e-05	0.00263213	2.15205	2.8397	2.17192	2.86593
Asia, Southeast	Thailand	THA	401.136	29.2109	65.4723	168.881	53.5072	33.9289	50.1367	6782.45	11680.8	16.9081	29.1192
Asia, Southeast	Vietnam	VNM	518.743	11.5608	64.3098	194.226	25.5893	164.43	58.6274	10375.5	12491.1	20.0013	24.0795
Asia, Southeast	Laos (Loa People’s Democratic Republic)	LAO	98.4335	0.353073	5.22607	69.6407	14.6831	4.77007	3.76058	2340.83	4197.51	23.7808	42.6431
Asia, Southeast	Maldives	MDV	1.50897	0.116293	0.0365651	0.327025	0.535644	0.00152001	0.49192	7.84061	13.0601	5.19601	8.65497
Asia, Southeast	Timor-Leste	TLS	1.71711	0.0388491	0.0250584	0.833769	0.173604	0.499268	0.146563	40.3595	58.71	23.5043	34.1911
Oceania	Australia	AUS	147.893	22.746	17.2098	23.0771	25.7328	33.6772	25.45	1875.76	2431.46	12.6832	16.4407
Oceania	New Zealand	NZL	16.0323	0.0609425	3.55886	3.62221	3.99008	2.85871	1.9415	207.254	310.358	12.9273	19.3583
Oceania	American Samoa	ASM	0.00121478	0	0	0	0	0.000100333	0.00111445	0.00434621	0.00333013	3.57778	2.74135
Oceania	Cook Islands	COK	0.0519872	0.00732921	0.00245074	0.00953433	0.0317654	0.000128538	0.000778974	0.102482	0.135826	1.9713	2.61269
Oceania	Fiji	FJI	2.4303	0.11291	1.00751	0.530257	0.487588	0.0772891	0.214739	19.0594	32.5119	7.84241	13.3777
Oceania	Guam	GUM	0.0409053	0	0	0.0327788	0	0.000749989	0.00737646	1.07211	1.96568	26.2096	48.0544
Oceania	Kiribati	KIR	0.095217	0.00455588	0.00174727	0.0451184	0.0197305	0	0.024065	1.33608	2.42825	14.0319	25.5023
Oceania	Nauru	NRU	0.000154802	0	0	0	0	0	0.000154802	0.000193289	0.000146733	1.24862	0.947876
Oceania	Niue	NIU	0.000630401	0	0	0.000100343	0	5.08949e-05	0.000479162	0.00528326	0.00755154	8.38079	11.9789
Oceania	Palau	PLW	0.643242	0.113704	0.0153811	0.042305	0.471089	0	0.000762707	1.12818	1.34502	1.7539	2.091
Oceania	Papua New Guinea	PNG	49.5795	0.44632	0.957484	45.4044	1.74874	0.183817	0.838718	1440.24	2677.4	29.0491	54.0023
Oceania	Samoa	WSM	0.788121	0.0248842	0.0157147	0.615239	0.104432	0.00199204	0.0258596	18.9763	35.1398	24.0779	44.5868
Oceania	Solomon Islands	SLB	1.36522	0.0259103	0.0235595	1.16057	0.105787	0.00904347	0.0403483	36.5331	67.6467	26.7599	49.55
Oceania	Tokelau	TKL	0.000194907	0	0	0	0	5.8553e-05	0.000136354	0.00189458	0.00145619	9.72045	7.47123
Oceania	Tonga	TON	0.111428	0.00986551	0.00355612	0.0392815	0.0427483	0.00127143	0.0147047	1.02801	1.78911	9.22578	16.0563
Oceania	Tuvalu	TUV	0.00147897	0	0	0	0	0	0.00147897	0.00184666	0.00140188	1.24862	0.947876
Oceania	Vanuatu	VUT	0.89758	0.0117943	0.0145776	0.772417	0.0505298	0.0175657	0.0306954	24.7881	45.5599	27.6166	50.7586
Oceania	Federated States of Micronesia	FSM	0.00614603	0	0	0	0	0.000635239	0.00551079	0.025588	0.0196195	4.16334	3.19223
Caribbean	The Bahamas	BHS	1.08029	0.0900545	0.0395942	0.257466	0.442685	0.0398571	0.210638	9.39494	15.1952	8.69665	14.0658
Caribbean	Barbados	BRB	0.557258	0.0324816	0.0829617	0.0565016	0.225717	0.076771	0.0828257	4.14064	4.79534	7.43037	8.60523
Caribbean	Belize	BLZ	2.03652	0.00756698	0.335143	0.508219	0.170464	0.491425	0.523707	31.8904	42.7035	15.6592	20.9688
Caribbean	Bermuda	BMU	0.104129	0.0125499	0.00151338	0.00830678	0.0809147	9.74627e-05	0.000747179	0.189426	0.211614	1.81914	2.03222
Caribbean	Cuba	CUB	33.5013	2.37521	10.4008	1.36339	3.38479	13.9926	1.98451	476.195	432.389	14.2142	12.9066
Caribbean	Dominica	DMA	0.119377	0.00398964	0.0104735	0.0379647	0.0347673	0.00769416	0.0244875	1.47498	2.41726	12.3557	20.249
Caribbean	Dominican Republic	DOM	32.0222	2.92627	4.65578	11.4254	4.05417	4.44885	4.51178	489.992	757.635	15.3016	23.6597
Caribbean	Grenada	GRD	0.0702162	0.00637393	0.00416258	0.00431963	0.041105	0.0102593	0.00399576	0.412644	0.365181	5.87677	5.20081
Caribbean	Guyana	GUY	6.79614	0.0903278	1.54942	0.770088	0.420374	3.08368	0.88225	115.063	113.931	16.9306	16.764
Caribbean	Haiti	HTI	80.2326	0.103094	0.809131	54.0184	1.15819	2.6624	21.4814	1810.44	3259.98	22.5649	40.6316
Caribbean	Jamaica	JAM	6.76257	0.346162	1.35994	2.09191	0.984861	1.05604	0.923656	98.0584	146.46	14.5002	21.6574
Caribbean	Puerto Rico	PRI	4.10487	0.294318	0.163773	0.415118	3.01283	0.00549404	0.213332	7.61647	8.73933	1.85547	2.12901
Caribbean	Saint Lucia	LCA	0.190447	0.0100658	0.0102225	0.0586396	0.0773127	0.00385081	0.0303551	1.98969	3.42093	10.4475	17.9627
Caribbean	Suriname	SUR	2.13071	0.13993	0.0450807	0.732673	0.495659	0.527643	0.189721	33.6602	44.4487	15.7977	20.861
Caribbean	Antigua and Barbuda	ATG	0.133199	0.0158497	0.00169348	0.0107428	0.102214	0.000280962	0.00241793	0.253211	0.286021	1.901	2.14732
Caribbean	Saint Kitts and Nevis	KNA	0.0494453	0.00555253	0.000806448	0.00422928	0.0358523	0.00154818	0.00145661	0.14746	0.162221	2.98229	3.28082
Caribbean	Trinidad and Tobago	TTO	4.3141	0.0590663	1.03589	0.390126	2.25389	0.0205134	0.554616	15.7731	25.1842	3.65617	5.83764
Caribbean	US Virgin Islands	VIR	0.00359706	0	0	0.00287331	0	0	0.000723752	0.091607	0.169877	25.4672	47.2266
Caribbean	Saint Vincent and the Grenadines	VCT	0.143483	0.00527355	0.00756587	0.0463531	0.0435254	0.0160734	0.0246915	1.97254	3.05814	13.7476	21.3136
Europe, Central	Albania	ALB	10.3534	0.0443663	1.27427	4.61929	1.08914	1.12581	2.20056	184.682	305.933	17.8378	29.549
Europe, Central	Bulgaria	BGR	37.1877	0.880721	2.29524	24.0308	2.20357	5.355	2.42243	882.093	1473.74	23.72	39.6298
Europe, Central	Croatia	HRV	27.8808	0.152133	2.06559	20.188	1.81264	2.52756	1.13481	725.485	1276.17	26.021	45.7724
Europe, Central	Czech Republic (Czechia)	CZE	30.2766	1.72734	3.32348	14.186	4.93284	3.15	2.95688	565.24	1023.42	18.6692	33.8025
Europe, Central	Hungary	HUN	46.1778	0.476148	2.28407	35.794	3.20144	0.82	3.60208	1126.42	2074.07	24.393	44.9148
Europe, Central	North Macedonia	MKD	15.1331	3.29339	2.51463	6.20956	0.505767	0.89334	1.71643	235.79	421.058	15.5811	27.8236
Europe, Central	Montenegro	MNE	7.42636	1.05256	0.210097	4.28029	0.170161	1.09991	0.613353	169.88	280.819	22.8753	37.8139
Europe, Central	Poland	POL	251.338	16.3147	28.5605	175.558	15.6943	1.788	13.423	2411.83	4369.18	9.59596	17.3837
Europe, Central	Romania	ROU	131.704	3.32391	13.5953	84.1592	5.21685	18.9	6.50841	3280.34	5521.81	24.907	41.926
Europe, Central	Serbia	SRB	74.5931	19.6369	13.0957	27.5616	1.98583	6.16957	6.1434	1112.54	1936.19	14.9148	25.9567
Europe, Central	Slovakia	SVK	29.7031	0.49902	3.17124	22.6318	1.49467	0.441454	1.46489	691.246	1286.48	23.2719	43.3115
Europe, Central	Slovenia	SVN	12.5717	0.514482	0.493711	9.82197	1.16602	0.1134	0.462108	318.245	591.721	25.3144	47.0678
Europe, Central	Bosnia and Herzegovina	BIH	58.5485	8.53297	5.07376	40.2517	0.817388	0.76419	3.10849	1282.65	2409.18	21.9074	41.1484
Europe, Eastern	Belarus	BLR	50.9731	0.728417	17.0724	10.0156	6.45448	9.97101	6.73116	632.443	851.603	12.4074	16.7069
Europe, Eastern	Estonia	EST	11.368	4.5785	0.760352	3.40385	0.777142	0.790398	1.05775	136.227	222.524	11.9834	19.5746
Europe, Eastern	Latvia	LVA	15.817	0.0998533	0.757116	11.4862	1.0069	1.12146	1.34551	371.374	653.376	23.4793	41.3083
Europe, Eastern	Lithuania	LTU	20.8452	0.186085	1.27906	13.7113	1.58446	2.87702	1.20731	479.523	801.656	23.004	38.4576
Europe, Eastern	Republic of Moldova	MDA	15.0791	0.0797271	1.46365	6.15655	1.22899	3.04731	3.10288	270.921	402.318	17.9666	26.6805
Europe, Eastern	Russian Federation	RUS	1173.27	144.828	547.057	102.856	80.0852	184.254	114.194	9656.49	14277.2	8.23038	12.1687
Europe, Eastern	Ukraine	UKR	273.606	10.199	134.457	32.3712	11.9496	46.3938	38.236	3062.86	4612.45	11.1944	16.858
Europe, Western	Austria	AUT	15.2756	0.581939	1.8433	5.48557	4.62148	0.090027	2.65324	183.646	334.987	12.0222	21.9296
Europe, Western	Belgium	BEL	41.9364	0.71857	7.33302	24.7473	5.54743	0.2835	3.30661	786.885	1470.97	18.7638	35.0761
Europe, Western	Cyprus	CYP	1.32393	0.197499	0.261378	0.0759836	0.370789	0.193864	0.224418	9.19973	10.2347	6.9488	7.7305
Europe, Western	Denmark	DNK	20.6269	0.206498	0.599533	13.4712	3.62021	0.189	2.54054	414.99	762.665	20.1188	36.9742
Europe, Western	Finland	FIN	28.6817	2.14131	2.97257	15.4079	6.52535	0.0132	1.62138	491.412	914.033	17.1333	31.8681
Europe, Western	France	FRA	182.507	0.521783	24.0085	83.9814	35.1974	2.44017	36.358	2910.57	5254.97	15.9477	28.7932
Europe, Western	Germany	DEU	90.5327	10.2738	19.9297	18.6483	21.7198	0.2016	19.7595	643.636	1195.65	7.10943	13.2068
Europe, Western	Greece	GRC	37.067	5.96445	2.91084	13.7886	5.19463	6.38001	2.82852	680.143	1062.3	18.349	28.6588
Europe, Western	Iceland	ISL	1.33053	0.000672224	0.954796	0.0170461	0.251894	0.00382974	0.102295	5.28598	29.1484	3.97283	21.9073
Europe, Western	Ireland	IRL	13.9831	0.695396	0.641703	8.78655	2.28669	0.0412558	1.53152	200.055	423.942	14.3069	30.3181
Europe, Western	Israel	ISR	32.0283	1.57198	7.76899	0.0968156	3.55397	8.82355	10.213	297.808	233.617	9.29829	7.29407
Europe, Western	Italy	ITA	172.329	1.24711	14.5942	109.046	29.9111	1.94544	15.586	3693.03	6806.94	21.4301	39.4996
Europe, Western	Luxembourg	LUX	1.76551	0.00769105	0.284604	0.530863	0.828206	0	0.114145	18.8981	34.7165	10.704	19.6637
Europe, Western	Malta	MLT	0.229247	0.00663971	0.0274106	0.0145051	0.0776295	0.0306379	0.0724241	1.82267	2.27154	7.95069	9.90871
Europe, Western	Netherlands	NLD	15.5893	0.629679	4.16244	2.76442	4.68339	0.126	3.22334	120.383	230.887	7.72218	14.8106
Europe, Western	Norway	NOR	30.9745	0.700589	3.99071	16.4872	3.96063	0.43407	5.40128	563.965	1066.76	18.2074	34.4401
Europe, Western	Portugal	PRT	39.4514	0.273018	17.6922	10.4197	3.37154	1.92224	5.77273	471.616	709.522	11.9544	17.9847
Europe, Western	Spain	ESP	143.068	2.12081	13.1088	45.5902	22.4717	44.1	15.6769	2805.5	3766.66	19.6095	26.3277
Europe, Western	Sweden	SWE	25.571	2.64159	6.43414	5.82479	7.96162	0.0504	2.65848	225.332	422.631	8.81199	16.5277
Europe, Western	Switzerland	CHE	7.97811	0.116734	1.99778	2.75708	1.97543	0.138014	0.993075	75.5108	147.599	9.46474	18.5004
Europe, Western	United Kingdom	GBR	92.6267	5.40796	14.041	37.7097	19.2506	1	15.2175	1145.86	2100.1	12.3707	22.6727
North America, High Income	Canada	CAN	321.654	3.9383	49.0806	166.012	41.3104	10.7667	50.5459	5935.2	10584.3	18.4521	32.9059
North America, High Income	United States	USA	1191.94	121.593	106.774	322.563	334.43	139.509	167.069	15493.7	24062.8	12.9987	20.1879
North America, High Income	Greenland	GRL	0.215021	0.014458	0.00440117	0.00585578	0.188997	0	0.00130896	2.09773	4.04949	9.75591	18.833
Latin America	Bolivia (Plurinational State of)	BOL	36.3064	0.159266	5.44669	12.0063	6.74213	3.8367	8.11526	525.657	841.9	14.4784	23.1888
Latin America	Ecuador	ECU	53.0121	0.784594	13.9308	4.90829	12.6918	8.70277	11.9938	470.061	557.191	8.86705	10.5106
Latin America	Peru	PER	124.128	0.338907	15.4373	55.2644	20.851	11.8844	20.3516	2215.4	3832.05	17.8478	30.8718
Latin America	Colombia	COL	167.637	1.42315	23.0248	50.8782	21.5222	40.0515	30.7374	2844.35	3937.26	16.9673	23.4868
Latin America	Costa Rica	CRI	17.7225	0.0521971	5.22011	3.36445	4.3875	1.72097	2.97733	174.175	260.041	9.82789	14.6729
Latin America	El Salvador	SLV	12.6612	0.467098	0.366529	4.43448	2.63036	3.06507	1.6977	229.796	323.048	18.1496	25.5148
Latin America	Guatemala	GTM	160.189	2.69096	1.24039	127.233	5.56423	13.54	9.92011	4405.89	7757.06	27.5043	48.4244
Latin America	Honduras	HND	77.4476	0.927321	3.07535	43.4768	2.51835	2.52936	24.9204	1476.46	2633.51	19.064	34.0038
Latin America	Mexico	MEX	405.044	10.0868	76.9156	134.095	49.1387	26.9504	107.857	5440.54	9223.86	13.432	22.7725
Latin America	Nicaragua	NIC	33.8772	0.0961638	0.731925	21.8521	3.23986	3.03985	4.91736	781.872	1348.41	23.0796	39.8029
Latin America	Panama	PAN	13.1393	0.105916	1.47267	3.83588	3.3492	1.23186	3.14375	163.353	255.842	12.4325	19.4715
Latin America	Venezuela (Bolivarian Republic of)	VEN	93.1796	5.37819	21.7219	5.50199	20.0905	7.11194	33.3751	492.745	635.233	5.28812	6.81729
Latin America	Argentina	ARG	186.941	2.68266	25.527	11.9659	36.0845	75.6112	35.0696	2740.9	2690.99	14.6619	14.3949
Latin America	Chile	CHL	138.308	8.30753	43.41	43.1654	19.6051	7.93543	15.8847	1819.58	3566.41	13.156	25.786
Latin America	Uruguay	URY	41.2528	0.240701	9.11831	7.46002	3.26983	17.7799	3.3841	793.505	907.976	19.2352	22.01
Latin America	Brazil	BRA	1098.25	12.5369	389.716	210.112	120.561	190.619	174.707	13934.9	20274.3	12.6882	18.4606
Latin America	Paraguay	PRY	47.3876	0.124227	7.2944	22.5639	5.12627	3.93028	8.34857	874.202	1495.41	18.4479	31.5569
North Africa / Middle East	Afghanistan	AFG	207.436	3.98526	13.6127	169.252	10.1774	0	10.4077	5293.91	9839.28	25.5207	47.4329
North Africa / Middle East	Algeria	DZA	114.224	0.580778	24.1824	0.683429	59.1477	7.54683	22.0827	397.389	369.628	3.47904	3.236
North Africa / Middle East	Bahrain	BHR	7.98019	0.506796	5.39608	0.00361866	1.20938	2.18881e-05	0.864289	16.3079	30.7358	2.04355	3.85152
North Africa / Middle East	Egypt	EGY	248.758	3.23668	50.6668	35.0328	59.9453	21.1067	78.7701	2038.48	2959.6	8.1946	11.8975
North Africa / Middle East	Iraq	IRQ	65.1722	9.54124	14.6017	0.0907571	10.8607	5.3292	24.7485	251.149	248.784	3.85362	3.81733
North Africa / Middle East	Jordan	JOR	20.197	1.93574	7.12064	0.134101	3.4062	0.134511	7.46585	41.4779	61.1923	2.05366	3.02977
North Africa / Middle East	Kuwait	KWT	33.8432	8.05966	7.16084	0.0083676	4.84801	0.0139353	13.7523	51.1323	67.3952	1.51086	1.9914
North Africa / Middle East	Lebanon	LBN	38.4399	4.08562	7.22171	6.57244	3.57006	0.313219	16.6769	265.973	459.284	6.91919	11.9481
North Africa / Middle East	Libya	LBY	46.7121	1.8261	7.40685	4.21457	13.6469	0.653571	18.9641	194.45	290.798	4.16274	6.22533
North Africa / Middle East	Morocco	MAR	127.995	2.63627	27.3159	18.9562	22.7411	21.6268	34.7191	1267.49	1571.56	9.90262	12.2783
North Africa / Middle East	Oman	OMN	21.4864	0.583004	11.8523	1.02835	5.55208	0.0805672	2.39011	75.2682	134.13	3.50305	6.24252
North Africa / Middle East	Qatar	QAT	23.6511	0.497298	13.8251	0.513345	5.93256	0.00237393	2.88051	63.1382	114.711	2.66956	4.85012
North Africa / Middle East	Saudi Arabia	SAU	223.302	13.9795	87.7001	0.241506	69.8245	20.4345	31.1218	1072.37	1100.2	4.80232	4.92698
North Africa / Middle East	Sudan	SDN	257.642	0.862332	8.86452	136.619	11.5102	59.465	40.3207	5925.74	9050.47	22.9999	35.1281
North Africa / Middle East	Syrian Arab Republic	SYR	21.1879	1.45114	3.24554	0.0391439	2.8212	7.40493	6.22595	240.001	197.079	11.3273	9.3015
North Africa / Middle East	Tunisia	TUN	89.6267	0.19086	15.0172	14.1766	8.94895	2.89272	48.4004	568.865	881.59	6.34705	9.83625
North Africa / Middle East	Turkey	TUR	383.154	42.6799	118	119.375	20.8186	32.971	49.3092	3839.11	6690.08	10.0198	17.4606
North Africa / Middle East	Yemen	YEM	45.2483	0.807654	3.97558	0.0327	3.91123	1.33458	35.1865	100.609	91.5703	2.22348	2.02373
North Africa / Middle East	United Arab Emirates	ARE	79.8881	2.22724	57.87	0.0130671	13.5094	0.00423092	6.26408	168.946	323.485	2.11479	4.04923
North Africa / Middle East	Iran (Islamic Republic of)	IRN	293.671	4.84855	112.023	10.8605	87.3613	43.5055	35.0717	2426.87	2909.29	8.26389	9.90661
Sub-Saharan Africa	Angola	AGO	250.527	0.646921	4.98427	115.545	8.95046	100.833	19.5668	6622.86	9079.05	26.4357	36.2398
Sub-Saharan Africa	Congo	COG	30.8926	0.167139	0.664876	22.0485	2.22944	2.14931	3.63335	758.076	1337.22	24.5391	43.2859
Sub-Saharan Africa	Equatorial Guinea	GNQ	2.33217	0.0250556	0.100488	0.788612	0.688406	0.545928	0.183683	29.1198	35.3142	12.4861	15.1422
Sub-Saharan Africa	Gabon	GAB	49.8361	0.247782	25.3679	21.8611	0.943922	1.26874	0.14665	755.097	1425.25	15.1516	28.5987
Sub-Saharan Africa	Central African Republic	CAF	20.3919	0.0453361	0.0979232	14.9988	0.113903	3.67552	1.46038	580.288	961.662	28.4569	47.1591
Sub-Saharan Africa	Democratic Republic of the Congo	COD	503.475	1.07038	36.488	322.321	3.39717	74.4861	65.7127	12504.7	20906.5	24.8367	41.5244
Sub-Saharan Africa	Burundi	BDI	77.6235	0.077778	0.313797	71.3713	0.197497	3.45547	2.20762	2347.97	4264.49	30.2482	54.9382
Sub-Saharan Africa	Comoros	COM	3.7652	0.0135109	0.00967592	2.67785	0.0925198	0.563558	0.408078	99.8817	167.335	26.5276	44.4425
Sub-Saharan Africa	Djibouti	DJI	4.04438	0.0555145	0.0607193	3.07369	0.4176	0.0214803	0.415377	91.1206	167.762	22.5301	41.4803
Sub-Saharan Africa	Eritrea	ERI	18.8189	0.0686964	0.0482749	11.3864	0.233926	3.66306	3.41862	464.681	743.05	24.6922	39.4842
Sub-Saharan Africa	Ethiopia	ETH	890.645	0.000969603	5.03722	748.68	5.42103	102.542	28.9644	26448.9	45970.6	29.6963	51.615
Sub-Saharan Africa	Kenya	KEN	280.419	1.47659	6.13024	232.16	9.44583	6.39844	24.8081	7357.44	13453.1	26.2373	47.9751
Sub-Saharan Africa	Madagascar	MDG	133.862	1.0927	2.06684	72.9958	1.35342	30.6886	25.6646	3227.58	4989.39	24.1113	37.2727
Sub-Saharan Africa	Malawi	MWI	100.918	0.104236	5.66939	55.7692	0.883253	34.3738	4.11832	2800.5	4132.44	27.7502	40.9484
Sub-Saharan Africa	Mozambique	MOZ	194.818	0.270654	8.2198	124.603	4.08846	30.3676	27.2686	4911.79	8173.23	25.2122	41.9531
Sub-Saharan Africa	Rwanda	RWA	58.5638	0.0471865	0.486885	46.4541	0.719649	5.02808	5.82788	1607.72	2826.69	27.4525	48.2668
Sub-Saharan Africa	Somalia	SOM	130.484	0.135933	0.385107	116.763	0.431654	3.25254	9.51547	3776.07	6923.83	28.939	53.0629
Sub-Saharan Africa	South Sudan	SSD	28.6269	0.0958146	0.984946	15.1799	1.27891	6.60723	4.48008	658.416	1005.61	22.9999	35.1281
Sub-Saharan Africa	Uganda	UGA	249.64	2.87666	19.6783	146.965	3.45331	21.0654	55.6018	5296.24	9104.97	21.2155	36.4724
Sub-Saharan Africa	Zambia	ZMB	240.152	0.0311178	15.1357	113.822	2.29177	87.95	20.9213	6271.04	8892.97	26.1128	37.0306
Sub-Saharan Africa	United Republic of Tanzania	TZA	467.839	1.41924	23.9699	338.892	7.8988	53.0969	42.562	12428.4	21420.1	26.5656	45.7851
Sub-Saharan Africa	Botswana	BWA	20.3912	1.40546	0.533035	11.6689	2.03796	3.92157	0.824252	478.283	762.31	23.4554	37.3843
Sub-Saharan Africa	Lesotho	LSO	27.6643	0.0189076	0.107287	22.7559	0.370665	3.69039	0.721232	832.27	1432.36	30.0846	51.7765
Sub-Saharan Africa	Namibia	NAM	23.4249	0.0216793	0.797579	4.80077	2.63739	12.3344	2.83303	511.154	550.446	21.821	23.4984
Sub-Saharan Africa	South Africa	ZAF	550.297	49.1559	82.3993	278.842	41.756	38.3574	59.7862	7760.96	13261.4	14.1032	24.0987
Sub-Saharan Africa	Eswatini	SWZ	37.1302	0.21319	9.16467	8.73297	0.480784	17.6415	0.897175	820.954	1000.47	22.1101	26.9449
Sub-Saharan Africa	Zimbabwe	ZWE	219.994	1.89264	4.35149	164.375	3.91564	45.0996	0.359465	6503.49	10686.3	29.5622	48.5755
Sub-Saharan Africa	Benin	BEN	66.6966	0.0716425	1.50504	33.049	3.87361	20.0133	8.18413	1638.77	2396.93	24.5705	35.9379
Sub-Saharan Africa	Burkina Faso	BFA	135.847	0.534962	2.3391	96.9537	1.75058	29.1628	5.10577	3896.55	6321.66	28.6834	46.5352
Sub-Saharan Africa	Cameroon	CMR	136.705	0.665687	2.68754	95.1861	2.80718	32.2503	3.10787	3908.98	6246.76	28.5944	45.6953
Sub-Saharan Africa	Cape Verde	CPV	2.39537	0.0954116	0.0520704	1.42773	0.405151	0.393303	0.0216989	51.6545	82.9359	21.5643	34.6234
Sub-Saharan Africa	Chad	TCD	78.5196	0.190396	0.961863	54.6649	0.508651	18.8907	3.30312	2274.55	3629.51	28.9679	46.2243
Sub-Saharan Africa	Cote d’Ivoire	CIV	163.795	1.00356	2.94216	84.0679	3.84961	44.8955	27.0364	3899.57	5783.02	23.8076	35.3064
Sub-Saharan Africa	The Gambia	GMB	8.79409	0.0668813	0.0537175	5.58825	0.258875	2.28724	0.539125	240.624	373.843	27.362	42.5108
Sub-Saharan Africa	Ghana	GHA	129.011	0.432418	6.67762	50.8081	8.09045	36.5778	26.4246	2635.25	3697.63	20.4266	28.6613
Sub-Saharan Africa	Guinea	GIN	135.498	0.415137	1.09534	84.7103	1.29312	43.0185	4.96513	3922.12	5920.41	28.946	43.6939
Sub-Saharan Africa	Guinea-Bissau	GNB	23.3644	0.0690266	0.110219	19.1464	0.183858	3.22794	0.626909	695.551	1192.2	29.7697	51.0265
Sub-Saharan Africa	Liberia	LBR	67.0722	0.211603	0.424871	57.6609	0.573127	5.97757	2.22413	1984.89	3506.06	29.5933	52.2729
Sub-Saharan Africa	Mali	MLI	99.467	0.426528	1.15561	40.2561	1.61382	51.1706	4.84442	2761.33	3491.89	27.7613	35.106
Sub-Saharan Africa	Mauritania	MRT	22.4555	0.299512	0.541544	15.8598	1.21149	3.05877	1.4843	576.919	974.095	25.6917	43.379
Sub-Saharan Africa	Niger	NER	86.343	1.1163	0.109946	39.0473	0.983402	43.9385	1.14752	2518.9	3276.71	29.1731	37.95
Sub-Saharan Africa	Nigeria	NGA	2332.46	20.4391	59.1097	2054.46	12.3309	71.4546	114.663	66101.1	120923	28.3397	51.8437
Sub-Saharan Africa	Senegal	SEN	56.2255	4.07524	4.38855	22.6327	3.99331	14.7757	6.36004	1137.7	1636.31	20.2346	29.1027
Sub-Saharan Africa	Sierra Leone	SLE	63.6205	0.160812	0.412095	42.0975	0.45732	16.8014	3.69134	1817.84	2843.27	28.5732	44.6912
Sub-Saharan Africa	Togo	TGO	56.238	0.077427	0.711986	29.4746	0.688001	13.7219	11.5641	1339.97	2040.23	23.8267	36.2785
Sub-Saharan Africa	Sao Tome and Principe	STP	1.038	0.0177002	0.010878	0.851852	0.0719758	0.0196388	0.0659561	26.5791	48.7282	25.606	46.9443

## Sheet: Region-level
	PM2.5 mass emissions (kt)
	Emission	Power plants	Industry	Residential	Transport	Open burning	Others	RPAE_OS (kt)	RPAE_CT (kt)	RP_OS	RP_CT	RP_OS_SD	RP_CT_SD
Global	42631.6	2065.42	10763.5	17185.4	2835.74	4355.55	5425.91	690961	1.107e+06	16.2077	25.9668	8.62797	15.4006
Asia Pacific, High Income	240.786	13.4266	71.4349	45.5406	40.4787	14.2495	55.6553	1868.32	3109.76	7.75928	12.915	3.96265	7.26618
Asia, Central	350.56	24.679	82	92.3986	37.3399	50.2397	63.9029	3419.09	5045.18	9.75322	14.3918	5.2759	10.2119
Asia, East	11321.5	788.025	5864.14	2109.18	526.989	762.595	1270.54	114446	175142	10.1087	15.4699	1.84885	2.60399
Asia, South	8631.27	468.273	1687.04	4162.63	295.632	679.399	1338.29	144307	219718	16.7191	25.456	4.09008	8.97703
Asia, Southeast	3552.45	118.238	354.13	1877.15	275.015	486.437	441.485	74365.9	121107	20.9337	34.0911	7.8529	14.447
Caribbean	174.352	6.52414	20.514	72.2026	17.0193	26.4451	31.6473	3098.75	4861.55	17.7729	27.8835	6.83135	12.1395
Europe, Central	732.894	56.4486	77.9577	469.292	40.2906	43.1482	45.7568	12986.4	22969.8	17.7194	31.3412	4.78905	8.70325
Europe, Eastern	1560.96	160.7	702.846	180.001	103.087	248.455	165.875	14609.8	21821.1	9.3595	13.9793	5.59812	10.5393
Europe, Western	994.877	36.0258	145.558	415.651	183.381	68.4068	145.855	15745.5	26980.6	15.8266	27.1195	5.06831	9.43165
Latin America	2706.48	46.4026	643.649	762.119	337.372	419.54	497.401	39383.3	60540.5	14.5515	22.3687	5.20582	10.202
North Africa / Middle East	2349.62	104.522	597.059	517.848	419.743	224.82	485.623	24298.7	37390.9	10.3416	15.9136	6.44422	11.2052
North America, High Income	1513.81	125.545	155.859	488.581	375.93	150.276	217.616	21431	34651.1	14.157	22.8901	3.58824	6.33884
Oceania	219.938	23.5642	22.8106	75.3513	32.7853	36.8286	28.5984	3627.32	5607.78	16.4924	25.497	9.76295	19.1707
Sub-Saharan Africa	8282.12	93.0463	338.543	5917.47	150.674	1144.71	637.667	217374	368059	26.2462	44.4402	4.1082	8.70077
